# Supplementary material for: An octopamine receptor confers selective toxicity of amitraz on honeybees and Varroa mites
Source: eLife. 2021 Jul 12;10:e68268. doi: 10.7554/eLife.68268 (PMC8313232; doi:10.7554/eLife.68268)
Supplement: Figure 4—source data 1. [file elife-68268-fig4-data1.xlsx]

## Sheet: Figure 4
gene	control		oamb		oct-tyrR		octa2R		octβ2R
temperature	23	32	23	32	23	32	23	32	23	32
	0	0	0	0	0	0	0	100	0	100
	0	0	0	0	0	0	0	100	0	100
	0	0	0	0	0	0	0	100	0	100
	0	0	0	0	0	0	0	100	0	100
	0	0	0	0	0	0	0	100	0	100
							0	100	0	100
							0	100	0	100
							0	100	0	100
							0	100	0	100
							0	100	0	100
